# Supplementary material for: Nicotinamide Mononucleotide Administration Amends Protein Acetylome of Aged Mouse Liver
Source: Cells. 2022 May 16;11(10):1654. doi: 10.3390/cells11101654 (PMC9139684; doi:10.3390/cells11101654)
Supplement: Supplementary file 1 [file cells-11-01654-s001.zip]

Archive with 1 entries (1 files):
- cells-1664524 -supplementary.pdf
